# Supplementary material for: Why Does the Giant Panda Eat Bamboo? A Comparative Analysis of Appetite-Reward-Related Genes among Mammals
Source: PLoS One. 2011 Jul 27;6(7):e22602. doi: 10.1371/journal.pone.0022602 (PMC3144909; doi:10.1371/journal.pone.0022602)
Supplement: Table S1 — List of the 166 genes' full name and Ensembl number. Empty box indicated that there is no ortholog found in that species. (XLS) [file pone.0022602.s004.xls]

## Sheet: Table S1
Gene Name	Gene Full Name	Pathway	Human	Panda	Chimpanzee	Dog	Cat	Cow	Horse	Mouse	Rat
GABRA6	gamma-aminobutyric acid (GABA) A receptor, alpha 6	glutamate receptor	ENSG00000145863	ENSAMEG00000006716	ENSPTRG00000017497	ENSCAFG00000017244	ENSFCAG00000010809	ENSBTAG00000013262	ENSECAG00000014012	ENSMUSG00000020428	ENSRNOG00000003569
GABBR1	gamma-aminobutyric acid (GABA) B receptor, 1	glutamate receptor	ENSG00000204681	ENSAMEG00000016101	ENSPTRG00000034437	ENSCAFG00000012152	ENSFCAG00000019029	ENSBTAG00000017239	ENSECAG00000009175	ENSMUSG00000024462	ENSRNOG00000000774
GABBR2	gamma-aminobutyric acid (GABA) B receptor, 2	glutamate receptor	ENSG00000136928	ENSAMEG00000004468	ENSPTRG00000021177	ENSCAFG00000002487	ENSFCAG00000008829	ENSBTAG00000013810	ENSECAG00000009066	ENSMUSG00000039809	ENSRNOG00000008431
GABRQ	gamma-aminobutyric acid (GABA) receptor, theta	glutamate receptor	ENSG00000147402	ENSAMEG00000012150	ENSPTRG00000022384	ENSCAFG00000019165	ENSFCAG00000003846	ENSBTAG00000013002	ENSECAG00000015685	ENSMUSG00000031344	ENSRNOG00000016884
GABRR2	gamma-aminobutyric acid (GABA) receptor, rho 2	glutamate receptor	ENSG00000111886	ENSAMEG00000000466	ENSPTRG00000018418	ENSCAFG00000003099	ENSFCAG00000009678	ENSBTAG00000018435	ENSECAG00000008253	ENSMUSG00000023267	ENSRNOG00000007490
GABRR1	gamma-aminobutyric acid (GABA) receptor, rho 1	glutamate receptor	ENSG00000146276	ENSAMEG00000000428	ENSPTRG00000018417	ENSCAFG00000003098		ENSBTAG00000011672	ENSECAG00000002796	ENSMUSG00000028280	ENSRNOG00000007603
GABRG2	gamma-aminobutyric acid (GABA) A receptor, gamma 2	glutamate receptor	ENSG00000113327	ENSAMEG00000006785	ENSPTRG00000022694	ENSCAFG00000017227	ENSFCAG00000015464	ENSBTAG00000010251	ENSECAG00000021414	ENSMUSG00000020436	ENSRNOG00000003241
GABRE	gamma-aminobutyric acid (GABA) A receptor, epsilon	glutamate receptor	ENSG00000102287	ENSAMEG00000001520	ENSPTRG00000022380	ENSCAFG00000019156	ENSFCAG00000005575	ENSBTAG00000013548	ENSECAG00000009542	ENSMUSG00000031340	ENSRNOG00000016533
GABRD	gamma-aminobutyric acid (GABA) A receptor, delta	glutamate receptor	ENSG00000187730	ENSAMEG00000013523	ENSPTRG00000023374	ENSCAFG00000019374	ENSFCAG00000006207	ENSBTAG00000008672	ENSECAG00000019168	ENSMUSG00000029054	ENSRNOG00000016385
GABRB3	gamma-aminobutyric acid (GABA) A receptor, beta 3	glutamate receptor	ENSG00000166206	ENSAMEG00000005586	ENSPTRG00000006831	ENSCAFG00000010043	ENSFCAG00000011945	ENSBTAG00000013422	ENSECAG00000022463	ENSMUSG00000033676	ENSRNOG00000014938
GABRB2	gamma-aminobutyric acid (GABA) A receptor, beta 2	glutamate receptor	ENSG00000145864	ENSAMEG00000006711	ENSPTRG00000017494	ENSCAFG00000017251	ENSFCAG00000001059	ENSBTAG00000018585	ENSECAG00000017133	ENSMUSG00000007653	ENSRNOG00000003680
GABRB1	gamma-aminobutyric acid (GABA) A receptor, beta 1	glutamate receptor	ENSG00000163288	ENSAMEG00000003395	ENSPTRG00000016030	ENSCAFG00000001889	ENSFCAG00000007122	ENSBTAG00000017837	ENSECAG00000022268	ENSMUSG00000029212	ENSRNOG00000002327
GABRA3	gamma-aminobutyric acid (GABA) A receptor, alpha 3	glutamate receptor	ENSG00000011677	ENSAMEG00000012142	ENSPTRG00000022383	ENSCAFG00000019161		ENSBTAG00000006691	ENSECAG00000011344	ENSMUSG00000031343	ENSRNOG00000016845
GABRA1	gamma-aminobutyric acid (GABA) A receptor, alpha 1	glutamate receptor	ENSG00000022355	ENSAMEG00000006749	ENSPTRG00000017499	ENSCAFG00000001883	ENSFCAG00000008133	ENSBTAG00000030286	ENSECAG00000006620	ENSMUSG00000010803	ENSRNOG00000003512
GABRA5	gamma-aminobutyric acid (GABA) A receptor, alpha 5	glutamate receptor	ENSG00000186297	ENSAMEG00000005642	ENSPTRG00000006832	ENSCAFG00000010035	ENSFCAG00000011946	ENSBTAG00000003392	ENSECAG00000005559	ENSMUSG00000055078	ENSRNOG00000010803
GABRP	gamma-aminobutyric acid (GABA) A receptor, pi	glutamate receptor	ENSG00000094755	ENSAMEG00000003979	ENSPTRG00000017520	ENSCAFG00000016945	ENSFCAG00000003782	ENSBTAG00000002779	ENSECAG00000014418	ENSMUSG00000020159	ENSRNOG00000032417
GABRA4	gamma-aminobutyric acid (GABA) A receptor, alpha 4	glutamate receptor	ENSG00000109158	ENSAMEG00000003403	ENSPTRG00000016029	ENSCAFG00000024571	ENSFCAG00000019171	ENSBTAG00000016645	ENSECAG00000023424	ENSMUSG00000029211	ENSRNOG00000002336
GABRG3	gamma-aminobutyric acid (GABA) A receptor, gamma 3	glutamate receptor	ENSG00000182256	ENSAMEG00000008228	ENSPTRG00000006833	ENSCAFG00000009921		ENSBTAG00000044127	ENSECAG00000018053	ENSMUSG00000055026	ENSRNOG00000014862
GABRA2	gamma-aminobutyric acid (GABA) A receptor, alpha 2	glutamate receptor	ENSG00000151834	ENSAMEG00000003435	ENSPTRG00000016026	ENSCAFG00000025069		ENSBTAG00000011817	ENSECAG00000000924	ENSMUSG00000000560	ENSRNOG00000002349
GABRR3	gamma-aminobutyric acid (GABA) receptor, rho 3	glutamate receptor	ENSG00000183185						ENSECAG00000023788	ENSMUSG00000074991	ENSRNOG00000001679
GABRG1	gamma-aminobutyric acid (GABA) A receptor, gamma 1	glutamate receptor	ENSG00000163285	ENSAMEG00000016041	ENSPTRG00000016024	ENSCAFG00000001878	ENSFCAG00000019146	ENSBTAG00000012296	ENSECAG00000011123	ENSMUSG00000001260	ENSRNOG00000002360
GRIA1	glutamate receptor, ionotropic, AMPA 1	glutamate receptor	ENSG00000155511	ENSAMEG00000014413	ENSPTRG00000017441	ENSCAFG00000017765	ENSFCAG00000005223	ENSBTAG00000005800	ENSECAG00000020849	ENSMUSG00000020524
GRIA2	glutamate receptor, ionotropic, AMPA 2	glutamate receptor	ENSG00000120251	ENSAMEG00000014200	ENSPTRG00000016548	ENSCAFG00000008653		ENSBTAG00000004775	ENSECAG00000017620	ENSMUSG00000033981	ENSRNOG00000028589
GRIA3	glutamate receptor, ionotrophic, AMPA 3	glutamate receptor	ENSG00000125675	ENSAMEG00000014750	ENSPTRG00000022245	ENSCAFG00000018564	ENSFCAG00000008299	ENSBTAG00000011833	ENSECAG00000017297	ENSMUSG00000001986	ENSRNOG00000007682
GRIA4	glutamate receptor, ionotrophic, AMPA 4	glutamate receptor	ENSG00000152578	ENSAMEG00000000390	ENSPTRG00000004233	ENSCAFG00000014838	ENSFCAG00000015605		ENSECAG00000009916	ENSMUSG00000025892	ENSRNOG00000006957
DRD1	dopamine receptor D1	dopamine	ENSG00000184845	ENSAMEG00000006899	ENSPTRG00000017549	ENSCAFG00000016726	ENSFCAG00000000764		ENSECAG00000011620	ENSMUSG00000021478	ENSRNOG00000023688
DRD2	dopamine receptor D2	dopamine	ENSG00000149295	ENSAMEG00000006143	ENSPTRG00000004295	ENSCAFG00000013890	ENSFCAG00000008293	ENSBTAG00000010860	ENSECAG00000013567	ENSMUSG00000032259	ENSRNOG00000008428
DRD3	dopamine receptor D3	dopamine	ENSG00000151577	ENSAMEG00000005377	ENSPTRG00000015241	ENSCAFG00000010787	ENSFCAG00000009553	ENSBTAG00000002132	ENSECAG00000016540	ENSMUSG00000022705	ENSRNOG00000026772
DRD4	dopamine receptor D4	dopamine	ENSG00000069696	ENSAMEG00000010521	ENSPTRG00000003128	ENSCAFG00000006562			ENSECAG00000010137	ENSMUSG00000025496	ENSRNOG00000017927
DRD5	dopamine receptor D5	dopamine	ENSG00000169676	ENSAMEG00000019428	ENSPTRG00000031262	ENSCAFG00000015664	ENSFCAG00000011315	ENSBTAG00000038606	ENSECAG00000008988	ENSMUSG00000039358	ENSRNOG00000005338
GRIK1	glutamate receptor, ionotropic, kainate 1	glutamate receptor	ENSG00000171189	ENSAMEG00000008452	ENSPTRG00000013825	ENSCAFG00000008768	ENSFCAG00000008705	ENSBTAG00000034854	ENSECAG00000002359	ENSMUSG00000022935	ENSRNOG00000001575
GRIK2	glutamate receptor, ionotropic, kainate 2	glutamate receptor	ENSG00000164418	ENSAMEG00000005434	ENSPTRG00000018449	ENSCAFG00000003580	ENSFCAG00000011846	ENSBTAG00000033153	ENSECAG00000020215	ENSMUSG00000056073	ENSRNOG00000000368
GRIK3	glutamate receptor, ionotropic, kainate 3	glutamate receptor	ENSG00000163873	ENSAMEG00000001517	ENSPTRG00000000543	ENSCAFG00000003333	ENSFCAG00000005150	ENSBTAG00000009269	ENSECAG00000010275	ENSMUSG00000001985	ENSRNOG00000008992
GRIK4	glutamate receptor, ionotropic, kainate 4	glutamate receptor	ENSG00000149403	ENSAMEG00000008110	ENSPTRG00000004394	ENSCAFG00000011880	ENSFCAG00000003358	ENSBTAG00000017146	ENSECAG00000017491	ENSMUSG00000032017	ENSRNOG00000030910
GRIK5	glutamate receptor, ionotropic, kainate 5	glutamate receptor	ENSG00000105737	ENSAMEG00000004677	ENSPTRG00000011042	ENSCAFG00000004930	ENSFCAG00000012730	ENSBTAG00000011723	ENSECAG00000018739	ENSMUSG00000003378	ENSRNOG00000020310
GRM1	glutamate receptor, metabotropic 1	glutamate receptor	ENSG00000152822	ENSAMEG00000006023	ENSPTRG00000018684	ENSCAFG00000000338	ENSFCAG00000010459	ENSBTAG00000039747	ENSECAG00000023691	ENSMUSG00000019828	ENSRNOG00000014290
GRM2	glutamate receptor, metabotropic 2	glutamate receptor	ENSG00000164082	ENSAMEG00000009293	ENSPTRG00000014976	ENSCAFG00000010091	ENSFCAG00000006422	ENSBTAG00000034793	ENSECAG00000009276	ENSMUSG00000023192	ENSRNOG00000013171
GRM3	glutamate receptor, metabotropic 3	glutamate receptor	ENSG00000198822	ENSAMEG00000000773	ENSPTRG00000019361	ENSCAFG00000024943	ENSFCAG00000007414	ENSBTAG00000018989	ENSECAG00000008595	ENSMUSG00000003974	ENSRNOG00000005519
GRM4	glutamate receptor, metabotropic 4	glutamate receptor	ENSG00000124493	ENSAMEG00000001063	ENSPTRG00000018059	ENSCAFG00000001202	ENSFCAG00000015349	ENSBTAG00000013632	ENSECAG00000016306	ENSMUSG00000063239	ENSRNOG00000000487
GRM5	glutamate receptor, metabotropic 5	glutamate receptor	ENSG00000168959	ENSAMEG00000005963	ENSPTRG00000004153	ENSCAFG00000004381	ENSFCAG00000013812		ENSECAG00000018967	ENSMUSG00000049583	ENSRNOG00000016429
GRM7	glutamate receptor, metabotropic 7	glutamate receptor	ENSG00000196277	ENSAMEG00000019913	ENSPTRG00000014576	ENSCAFG00000005583	ENSFCAG00000003472		ENSECAG00000016171	ENSMUSG00000056755
GRM8	glutamate receptor, metabotropic 8	glutamate receptor	ENSG00000179603	ENSAMEG00000004617	ENSPTRG00000019648	ENSCAFG00000001738	ENSFCAG00000003843	ENSBTAG00000044094	ENSECAG00000019015	ENSMUSG00000024211	ENSRNOG00000021468
GRIN1	glutamate receptor, ionotropic, N-methyl D-aspartate 1	glutamate receptor	ENSG00000176884	ENSAMEG00000016461	ENSPTRG00000021594	ENSCAFG00000019499	ENSFCAG00000010251		ENSECAG00000024535	ENSMUSG00000026959	ENSRNOG00000011726
GRIN2A	glutamate receptor, ionotropic, N-methyl D-aspartate 2A	glutamate receptor	ENSG00000183454	ENSAMEG00000010655	ENSPTRG00000007754	ENSCAFG00000018970	ENSFCAG00000014299	ENSBTAG00000007887	ENSECAG00000022932	ENSMUSG00000059003	ENSRNOG00000033942
GRIN2B	glutamate receptor, ionotropic, N-methyl D-aspartate 2B	glutamate receptor	ENSG00000150086	ENSAMEG00000010651	ENSPTRG00000004718	ENSCAFG00000013148	ENSFCAG00000013189	ENSBTAG00000000219	ENSECAG00000023247	ENSMUSG00000030209	ENSRNOG00000008766
GRIN2C	glutamate receptor, ionotropic, N-methyl D-aspartate 2C	glutamate receptor	ENSG00000161509	ENSAMEG00000008920	ENSPTRG00000009619	ENSCAFG00000004611	ENSFCAG00000018283	ENSBTAG00000040042	ENSECAG00000007439	ENSMUSG00000020734	ENSRNOG00000003280
GRIN2D	glutamate receptor, ionotropic, N-methyl D-aspartate 2D	glutamate receptor	ENSG00000105464	ENSAMEG00000015009		ENSCAFG00000004014	ENSFCAG00000018228	ENSBTAG00000023369		ENSMUSG00000002771	ENSRNOG00000021063
GRIN3A	glutamate receptor, ionotropic, N-methyl-D-aspartate 3A	glutamate receptor	ENSG00000198785	ENSAMEG00000000557	ENSPTRG00000023608	ENSCAFG00000002617	ENSFCAG00000018633	ENSBTAG00000018445	ENSECAG00000012616	ENSMUSG00000039579	ENSRNOG00000005723
GRIN3B	glutamate receptor, ionotropic, N-methyl-D-aspartate 3B	glutamate receptor	ENSG00000116032	ENSAMEG00000003067	ENSPTRG00000010175	ENSCAFG00000019649	ENSFCAG00000018083	ENSBTAG00000025597		ENSMUSG00000035745	ENSRNOG00000012562
GRINA	glutamate receptor, ionotropic, N-methyl D-aspartate-associated protein 1 (glutamate binding)	glutamate receptor	ENSG00000178719	ENSAMEG00000006172	ENSPTRG00000020674	ENSCAFG00000001445		ENSBTAG00000000312	ENSECAG00000006162	ENSMUSG00000022564	ENSRNOG00000029941
GRINL1A	GRINL1A complex locus	glutamate receptor	ENSG00000255529					ENSBTAG00000040384		ENSMUSG00000032199	ENSRNOG00000016300
ADRA2A	adrenergic, alpha-2A-, receptor	norepinephrine	ENSG00000150594	ENSAMEG00000015621		ENSCAFG00000010840		ENSBTAG00000039292	ENSECAG00000003921	ENSMUSG00000033717
ADRB2	adrenergic, beta-2-, receptor, surface	norepinephrine	ENSG00000169252	ENSAMEG00000020122	ENSPTRG00000017391	ENSCAFG00000018339	ENSFCAG00000007954	ENSBTAG00000002144	ENSECAG00000004810	ENSMUSG00000045730	ENSRNOG00000019217
ADRA1B	adrenergic, alpha-1B-, receptor	norepinephrine	ENSG00000170214	ENSAMEG00000006563	ENSPTRG00000017482	ENSCAFG00000017281	ENSFCAG00000011146		ENSECAG00000011653	ENSMUSG00000050541	ENSRNOG00000004166
ADRA1D	adrenergic, alpha-1D-, receptor	norepinephrine	ENSG00000171873	ENSAMEG00000019871	ENSPTRG00000013215	ENSCAFG00000006068		ENSBTAG00000019504	ENSECAG00000005173	ENSMUSG00000027335	ENSRNOG00000021256
ADRB1	adrenergic, beta-1-, receptor	norepinephrine	ENSG00000043591	ENSAMEG00000015238	ENSPTRG00000002956	ENSCAFG00000011219		ENSBTAG00000001242		ENSMUSG00000035283	ENSRNOG00000017002
ADRB3	adrenergic, beta-3-, receptor	norepinephrine	ENSG00000188778	ENSAMEG00000011054	ENSPTRG00000024086	ENSCAFG00000006161	ENSFCAG00000010422	ENSBTAG00000017981	ENSECAG00000015780	ENSMUSG00000031489	ENSRNOG00000012674
HRH1	histamine receptor H1	other hormone,growth factors, and their receptors	ENSG00000196639	ENSAMEG00000019211	ENSPTRG00000030304	ENSCAFG00000005023		ENSBTAG00000001447	ENSECAG00000004544	ENSMUSG00000053004	ENSRNOG00000007420
HRH2	histamine receptor H2	other hormone,growth factors, and their receptors	ENSG00000113749	ENSAMEG00000019735	ENSPTRG00000017551	ENSCAFG00000016718	ENSFCAG00000015411	ENSBTAG00000044071	ENSECAG00000016581	ENSMUSG00000034987	ENSRNOG00000018260
HRH3	histamine receptor H3	other hormone,growth factors, and their receptors	ENSG00000101180	ENSAMEG00000013427	ENSPTRG00000013702	ENSCAFG00000012578		ENSBTAG00000031625	ENSECAG00000008149	ENSMUSG00000039059	ENSRNOG00000008080
HRH4	histamine receptor H4	other hormone,growth factors, and their receptors	ENSG00000134489	ENSAMEG00000014145	ENSPTRG00000009928	ENSCAFG00000018162	ENSFCAG00000010923	ENSBTAG00000020467	ENSECAG00000006494	ENSMUSG00000037346	ENSRNOG00000016887
SLC6A2	solute carrier family 6 (neurotransmitter transporter, noradrenalin), member 2	norepinephrine	ENSG00000103546	ENSAMEG00000016488	ENSPTRG00000008126	ENSCAFG00000009395	ENSFCAG00000014317	ENSBTAG00000003353	ENSECAG00000011520	ENSMUSG00000055368	ENSRNOG00000016311
SLC6A3	solute carrier family 6 (neurotransmitter transporter, dopamine), member 3	dopamine	ENSG00000142319	ENSAMEG00000010690	ENSPTRG00000016699	ENSCAFG00000010574	ENSFCAG00000002581	ENSBTAG00000015843	ENSECAG00000024615	ENSMUSG00000021609	ENSRNOG00000017302
SLC6A4	solute carrier family 6 (neurotransmitter transporter, serotonin), member 4	Serotonin	ENSG00000108576	ENSAMEG00000003959	ENSPTRG00000008958	ENSCAFG00000018990	ENSFCAG00000005906	ENSBTAG00000019349	ENSECAG00000017112	ENSMUSG00000020838	ENSRNOG00000003476
SLC18A1	solute carrier family 18 (vesicular monoamine), member 1	Serotonin	ENSG00000036565	ENSAMEG00000012721	ENSPTRG00000020039	ENSCAFG00000010147	ENSFCAG00000011693	ENSBTAG00000020788	ENSECAG00000013343	ENSMUSG00000036330	ENSRNOG00000011992
SLC25A1	solute carrier family 25 (mitochondrial carrier; citrate transporter), member 1	others	ENSG00000100075	ENSAMEG00000011279	ENSPTRG00000014057	ENSCAFG00000023963	ENSFCAG00000009533	ENSBTAG00000008528	ENSECAG00000021409	ENSMUSG00000003528	ENSRNOG00000027858
HTR1A	5-hydroxytryptamine (serotonin) receptor 1A	Serotonin	ENSG00000178394	ENSAMEG00000019707	ENSPTRG00000016918		ENSFCAG00000013906		ENSECAG00000004581	ENSMUSG00000021721	ENSRNOG00000010254
HTR1B	5-hydroxytryptamine (serotonin) receptor 1B	Serotonin	ENSG00000135312	ENSAMEG00000019602	ENSPTRG00000018361		ENSFCAG00000007703	ENSBTAG00000037429		ENSMUSG00000049511	ENSRNOG00000013042
HTR1D	5-hydroxytryptamine (serotonin) receptor 1D	Serotonin	ENSG00000179546	ENSAMEG00000020218	ENSPTRG00000000323	ENSCAFG00000013326	ENSFCAG00000011645		ENSECAG00000005697	ENSMUSG00000070687	ENSRNOG00000012038
HTR1E	5-hydroxytryptamine (serotonin) receptor 1E	Serotonin	ENSG00000168830	ENSAMEG00000020212	ENSPTRG00000029524			ENSBTAG00000026580	ENSECAG00000016795
HTR1F	5-hydroxytryptamine (serotonin) receptor 1F	Serotonin	ENSG00000179097	ENSAMEG00000019746	ENSPTRG00000015124	ENSCAFG00000007780			ENSECAG00000008408	ENSMUSG00000050783	ENSRNOG00000000716
HTR2B	5-hydroxytryptamine (serotonin) receptor 2B	Serotonin	ENSG00000135914	ENSAMEG00000016436	ENSPTRG00000013022	ENSCAFG00000010964	ENSFCAG00000010088	ENSBTAG00000039772	ENSECAG00000019412	ENSMUSG00000026228	ENSRNOG00000017625
HTR2C	5-hydroxytryptamine (serotonin) receptor 2C	Serotonin	ENSG00000147246	ENSAMEG00000001143	ENSPTRG00000022199	ENSCAFG00000018227			ENSECAG00000021540	ENSMUSG00000041380	ENSRNOG00000030877
HTR3A	5-hydroxytryptamine (serotonin) receptor 3A	Serotonin	ENSG00000166736	ENSAMEG00000013316	ENSPTRG00000004301	ENSCAFG00000013556	ENSFCAG00000004983	ENSBTAG00000010791	ENSECAG00000020191	ENSMUSG00000032269	ENSRNOG00000006595
HTR3B	5-hydroxytryptamine (serotonin) receptor 3B	Serotonin	ENSG00000149305	ENSAMEG00000005986	ENSPTRG00000004300	ENSCAFG00000013576	ENSFCAG00000004982	ENSBTAG00000031330	ENSECAG00000019357	ENSMUSG00000008590	ENSRNOG00000006920
HTR3C	5-hydroxytryptamine (serotonin) receptor 3, family member C	Serotonin	ENSG00000178084	ENSAMEG00000017320	ENSPTRG00000015677	ENSCAFG00000012141	ENSFCAG00000007785	ENSBTAG00000016624	ENSECAG00000013182
HTR3E	5-hydroxytryptamine (serotonin) receptor 3, family member E	Serotonin	ENSG00000186038	ENSAMEG00000017308	ENSPTRG00000015678	ENSCAFG00000012147	ENSFCAG00000007786	ENSBTAG00000040304	ENSECAG00000013750
HTR4	5-hydroxytryptamine (serotonin) receptor 4	Serotonin	ENSG00000164270	ENSAMEG00000001144	ENSPTRG00000017389	ENSCAFG00000018345	ENSFCAG00000009931	ENSBTAG00000010837	ENSECAG00000013365	ENSMUSG00000026322	ENSRNOG00000019134
HTR5A	5-hydroxytryptamine (serotonin) receptor 5A	Serotonin	ENSG00000157219	ENSAMEG00000001236	ENSPTRG00000019904	ENSCAFG00000005077	ENSFCAG00000015198	ENSBTAG00000002891	ENSECAG00000019251	ENSMUSG00000039106	ENSRNOG00000007066
HTR6	5-hydroxytryptamine (serotonin) receptor 6	Serotonin	ENSG00000158748	ENSAMEG00000003116	ENSPTRG00000000271	ENSCAFG00000023125		ENSBTAG00000007996	ENSECAG00000004970	ENSMUSG00000028747
HTR7	5-hydroxytryptamine (serotonin) receptor 7 (adenylate cyclase-coupled)	Serotonin	ENSG00000148680	ENSAMEG00000016787	ENSPTRG00000002741	ENSCAFG00000007224	ENSFCAG00000008544	ENSBTAG00000008783	ENSECAG00000022973	ENSMUSG00000024798	ENSRNOG00000018827
TPH1	tryptophan hydroxylase 1	Serotonin	ENSG00000129167	ENSAMEG00000018200	ENSPTRG00000003409	ENSCAFG00000009091		ENSBTAG00000005343	ENSECAG00000006376	ENSMUSG00000040046	ENSRNOG00000011672
TPH2	tryptophan hydroxylase 2	Serotonin	ENSG00000139287	ENSAMEG00000000335	ENSPTRG00000005229	ENSCAFG00000000462	ENSFCAG00000006179	ENSBTAG00000020792	ENSECAG00000013175	ENSMUSG00000006764	ENSRNOG00000003880
AANAT	arylalkylamine N-acetyltransferase	dopamine/norepinephrine	ENSG00000129673	ENSAMEG00000010321	ENSPTRG00000009682	ENSCAFG00000005090	ENSFCAG00000005458	ENSBTAG00000014682	ENSECAG00000022577	ENSMUSG00000020804	ENSRNOG00000011182
ACE	angiotensin I converting enzyme (peptidyl-dipeptidase A) 1	others	ENSG00000159640	ENSAMEG00000003736	ENSPTRG00000009513	ENSCAFG00000012998	ENSFCAG00000002078	ENSBTAG00000024950	ENSECAG00000012910	ENSMUSG00000020681	ENSRNOG00000007467
ACE2	angiotensin I converting enzyme (peptidyl-dipeptidase A) 2	others	ENSG00000130234	ENSAMEG00000015921	ENSPTRG00000021688	ENSCAFG00000012112	ENSFCAG00000009320	ENSBTAG00000031239	ENSECAG00000000430	ENSMUSG00000015405	ENSRNOG00000031665
AGRP	agouti related protein homolog (mouse)	appetite	ENSG00000159723	ENSAMEG00000017404	ENSPTRG00000008232	ENSCAFG00000020359	ENSFCAG00000003434	ENSBTAG00000014556	ENSECAG00000016828	ENSMUSG00000005705	ENSRNOG00000039001
APOE	apolipoprotein E	others	ENSG00000130203	ENSAMEG00000012740	ENSPTRG00000011127	ENSCAFG00000004617	ENSFCAG00000004788	ENSBTAG00000010123	ENSECAG00000008236	ENSMUSG00000002985	ENSRNOG00000018454
ARRB1	arrestin, beta 1	others	ENSG00000137486	ENSAMEG00000017062	ENSPTRG00000004079	ENSCAFG00000005415	ENSFCAG00000011941	ENSBTAG00000020485	ENSECAG00000017459	ENSMUSG00000018909	ENSRNOG00000030404
ARRB2	arrestin, beta 2	others	ENSG00000141480	ENSAMEG00000016134	ENSPTRG00000008601	ENSCAFG00000015905	ENSFCAG00000013022	ENSBTAG00000021271	ENSECAG00000018471	ENSMUSG00000060216	ENSRNOG00000019308
AVPR2	arginine vasopressin receptor 2	others	ENSG00000126895	ENSAMEG00000018460		ENSCAFG00000019402	ENSFCAG00000011384		ENSECAG00000022974	ENSMUSG00000031390	ENSRNOG00000037270
BDNF	brain-derived neurotrophic factor	other hormone,growth factors, and their receptors	ENSG00000176697	ENSAMEG00000014544	ENSPTRG00000028696	ENSCAFG00000010207	ENSFCAG00000011653	ENSBTAG00000008134	ENSECAG00000015952	ENSMUSG00000048482
CCK	cholecystokinin	others	ENSG00000187094	ENSAMEG00000011508	ENSPTRG00000014791	ENSCAFG00000005246	ENSFCAG00000006143	ENSBTAG00000013027	ENSECAG00000014143	ENSMUSG00000032532	ENSRNOG00000019321
CLOCK	clock homolog (mouse)	others	ENSG00000134852	ENSAMEG00000018420	ENSPTRG00000016072	ENSCAFG00000002140	ENSFCAG00000001064	ENSBTAG00000044044	ENSECAG00000006331	ENSMUSG00000029238	ENSRNOG00000002175
CMAH	cytidine monophosphate-N-acetylneuraminic acid hydroxylase (CMP-N-acetylneuraminate monooxygenase) pseudogene	others		ENSAMEG00000010094	ENSPTRG00000017784	ENSCAFG00000010490	ENSFCAG00000002804	ENSBTAG00000003892	ENSECAG00000009766	ENSMUSG00000016756	ENSRNOG00000003094
CNR1	cannabinoid receptor 1 (brain)	appetite	ENSG00000118432	ENSAMEG00000019093	ENSPTRG00000018411	ENSCAFG00000003085	ENSFCAG00000012837		ENSECAG00000012581	ENSMUSG00000044288	ENSRNOG00000008223
COMT	catechol-O-methyltransferase	dopamine/norepinephrine	ENSG00000093010	ENSAMEG00000011617	ENSPTRG00000014070	ENSCAFG00000014253	ENSFCAG00000002684	ENSBTAG00000019516	ENSECAG00000007364	ENSMUSG00000000326	ENSRNOG00000001889
CREB1	cAMP responsive element binding protein 1	others	ENSG00000118260	ENSAMEG00000015152	ENSPTRG00000023623	ENSCAFG00000013510	ENSFCAG00000008220	ENSBTAG00000005474	ENSECAG00000013667	ENSMUSG00000025958	ENSRNOG00000013412
CRH	corticotropin releasing hormone	other hormone,growth factors, and their receptors	ENSG00000147571		ENSPTRG00000020304		ENSFCAG00000001763	ENSBTAG00000033128		ENSMUSG00000049796	ENSRNOG00000012703
CRHR1	corticotropin releasing hormone receptor 1	other hormone,growth factors, and their receptors	ENSG00000120088	ENSAMEG00000014556	ENSPTRG00000009311	ENSCAFG00000013585		ENSBTAG00000002749	ENSECAG00000019389	ENSMUSG00000018634	ENSRNOG00000004900
CRHR2	corticotropin releasing hormone receptor 2	other hormone,growth factors, and their receptors	ENSG00000106113	ENSAMEG00000006692	ENSPTRG00000019043	ENSCAFG00000003097	ENSFCAG00000011417	ENSBTAG00000014381	ENSECAG00000025098	ENSMUSG00000003476	ENSRNOG00000011145
CYP2A13	cytochrome P450, family 2, subfamily A, polypeptide 13	others	ENSG00000197838	ENSAMEG00000011960		ENSCAFG00000023846	ENSFCAG00000005057		ENSECAG00000002693	ENSMUSG00000060407	ENSRNOG00000020928
DBH	dopamine beta-hydroxylase (dopamine beta-monooxygenase)	dopamine/norepinephrine	ENSG00000123454	ENSAMEG00000011491	ENSPTRG00000021521	ENSCAFG00000019783	ENSFCAG00000011138	ENSBTAG00000004508	ENSECAG00000019582	ENSMUSG00000000889	ENSRNOG00000006641
DDC	dopa decarboxylase (aromatic L-amino acid decarboxylase)	dopamine/norepinephrine	ENSG00000132437	ENSAMEG00000008000	ENSPTRG00000019189	ENSCAFG00000003400	ENSFCAG00000012257	ENSBTAG00000020869	ENSECAG00000009450	ENSMUSG00000020182	ENSRNOG00000004327
DISC1	disrupted in schizophrenia 1	others	ENSG00000162946	ENSAMEG00000019798	ENSPTRG00000002112	ENSCAFG00000011736	ENSFCAG00000002499	ENSBTAG00000044134	ENSECAG00000001262	ENSMUSG00000079751	ENSRNOG00000019779
ESR1	estrogen receptor 1	other hormone,growth factors, and their receptors	ENSG00000091831	ENSAMEG00000011072	ENSPTRG00000018716	ENSCAFG00000000430		ENSBTAG00000007159	ENSECAG00000022441	ENSMUSG00000019768	ENSRNOG00000019358
ESR2	estrogen receptor 2 (ER beta)	other hormone,growth factors, and their receptors	ENSG00000140009	ENSAMEG00000003956	ENSPTRG00000006432	ENSCAFG00000015846	ENSFCAG00000009636	ENSBTAG00000004498	ENSECAG00000024947	ENSMUSG00000021055	ENSRNOG00000005343
GCR	nuclear receptor subfamily 3, group C, member 1 (glucocorticoid receptor)	other hormone,growth factors, and their receptors	ENSG00000113580	ENSAMEG00000010159	ENSPTRG00000017363	ENSCAFG00000006293	ENSFCAG00000009128	ENSBTAG00000019472	ENSECAG00000009473	ENSMUSG00000024431	ENSRNOG00000014096
GHRELIN	ghrelin/obestatin prepropeptide	appetite	ENSG00000157017	ENSAMEG00000016009	ENSPTRG00000014618	ENSCAFG00000005129	ENSFCAG00000011244	ENSBTAG00000012328	ENSECAG00000025073	ENSMUSG00000064177	ENSRNOG00000010349
GRID1	glutamate receptor, ionotropic, delta 1	glutamate receptor	ENSG00000182771	ENSAMEG00000009876	ENSPTRG00000002700	ENSCAFG00000023483	ENSFCAG00000011060	ENSBTAG00000019623	ENSECAG00000021446	ENSMUSG00000041078	ENSRNOG00000023300
GRID2	glutamate receptor, ionotropic, delta 2	glutamate receptor	ENSG00000152208	ENSAMEG00000016042	ENSPTRG00000016287	ENSCAFG00000010006	ENSFCAG00000014911	ENSBTAG00000013728	ENSECAG00000022031	ENSMUSG00000071424	ENSRNOG00000006174
HCRTR1	hypocretin (orexin) receptor 1	appetite	ENSG00000121764	ENSAMEG00000017770	ENSPTRG00000000462	ENSCAFG00000010968	ENSFCAG00000015666	ENSBTAG00000010366	ENSECAG00000008995	ENSMUSG00000028778	ENSRNOG00000013838
HCRTR2	hypocretin (orexin) receptor 2	appetite	ENSG00000137252	ENSAMEG00000017446	ENSPTRG00000018297	ENSCAFG00000002328		ENSBTAG00000011719	ENSECAG00000024250	ENSMUSG00000032360	ENSRNOG00000011251
IL1RN	interleukin 1 receptor antagonist	other hormone,growth factors, and their receptors	ENSG00000136689	ENSAMEG00000010701	ENSPTRG00000012378	ENSCAFG00000007277	ENSFCAG00000009575	ENSBTAG00000019665	ENSECAG00000004312	ENSMUSG00000026981	ENSRNOG00000005871
IL2RA	interleukin 2 receptor, alpha	other hormone,growth factors, and their receptors	ENSG00000134460	ENSAMEG00000002102	ENSPTRG00000002263	ENSCAFG00000005210	ENSFCAG00000005794	ENSBTAG00000020892	ENSECAG00000018057	ENSMUSG00000026770	ENSRNOG00000031623
LEP	leptin	appetite	ENSG00000174697	ENSAMEG00000004773	ENSPTRG00000019657	ENSCAFG00000001672	ENSFCAG00000006402	ENSBTAG00000014911	ENSECAG00000004134	ENSMUSG00000059201	ENSRNOG00000006059
LEPR	leptin receptor	appetite	ENSG00000116678	ENSAMEG00000018031	ENSPTRG00000034314	ENSCAFG00000018600	ENSFCAG00000011703	ENSBTAG00000005910	ENSECAG00000013863	ENSMUSG00000057722	ENSRNOG00000023664
LTA	lymphotoxin alpha (TNF superfamily, member 1)	other hormone,growth factors, and their receptors	ENSG00000226979	ENSAMEG00000009488	ENSPTRG00000017964	ENSCAFG00000000515	ENSFCAG00000004498	ENSBTAG00000000016	ENSECAG00000000967	ENSMUSG00000024402	ENSRNOG00000000838
MAOA	monoamine oxidase A	dopamine/norepinephrine	ENSG00000189221	ENSAMEG00000016407	ENSPTRG00000021816	ENSCAFG00000014435	ENSFCAG00000013085	ENSBTAG00000016206	ENSECAG00000022277	ENSMUSG00000025037	ENSRNOG00000002848
MAOB	monoamine oxidase B	dopamine/norepinephrine	ENSG00000069535	ENSAMEG00000016331	ENSPTRG00000021817	ENSCAFG00000014451	ENSFCAG00000013086	ENSBTAG00000001288	ENSECAG00000000132	ENSMUSG00000040147	ENSRNOG00000029778
MC4R	melanocortin 4 receptor	other hormone,growth factors, and their receptors	ENSG00000166603	ENSAMEG00000019205	ENSPTRG00000010067	ENSCAFG00000000090	ENSFCAG00000006540	ENSBTAG00000019676	ENSECAG00000001712	ENSMUSG00000047259	ENSRNOG00000018692
MCHR1	melanin-concentrating hormone receptor 1	other hormone,growth factors, and their receptors	ENSG00000128285	ENSAMEG00000013865	ENSPTRG00000014411	ENSCAFG00000001143	ENSFCAG00000015439	ENSBTAG00000004048	ENSECAG00000006511	ENSMUSG00000050164	ENSRNOG00000018895
MCHR2	melanin-concentrating hormone receptor 2	other hormone,growth factors, and their receptors	ENSG00000152034	ENSAMEG00000014776	ENSPTRG00000018446	ENSCAFG00000003533	ENSFCAG00000010282	ENSBTAG00000005449	ENSECAG00000008037
POMC	proopiomelanocortin	other hormone,growth factors, and their receptors	ENSG00000115138	ENSAMEG00000002511	ENSPTRG00000011721	ENSCAFG00000004149	ENSFCAG00000003658	ENSBTAG00000007897	ENSECAG00000016388	ENSMUSG00000020660	ENSRNOG00000012686
MTHFR	5,10-methylenetetrahydrofolate reductase (NADPH)	others	ENSG00000177000	ENSAMEG00000009801	ENSPTRG00000000153	ENSCAFG00000016558	ENSFCAG00000000067	ENSBTAG00000020698	ENSECAG00000020032	ENSMUSG00000029009	ENSRNOG00000008553
MTNR1A	melatonin receptor 1A	other hormone,growth factors, and their receptors	ENSG00000168412	ENSAMEG00000005083	ENSPTRG00000016664	ENSCAFG00000007337		ENSBTAG00000020656	ENSECAG00000000202	ENSMUSG00000054764	ENSRNOG00000028744
MTNR1B	melatonin receptor 1B	other hormone,growth factors, and their receptors	ENSG00000134640		ENSPTRG00000004170	ENSCAFG00000004246	ENSFCAG00000003193	ENSBTAG00000001270	ENSECAG00000022198	ENSMUSG00000050901	ENSRNOG00000008972
NLGN1	neuroligin 1	others	ENSG00000169760	ENSAMEG00000001461	ENSPTRG00000024345	ENSCAFG00000015518	ENSFCAG00000008779	ENSBTAG00000031891	ENSECAG00000012940	ENSMUSG00000063887	ENSRNOG00000032576
NOTCH1	Notch homolog 1, translocation-associated (Drosophila)	others	ENSG00000148400	ENSAMEG00000003827	ENSPTRG00000021561	ENSCAFG00000019633		ENSBTAG00000022799	ENSECAG00000022405	ENSMUSG00000026923	ENSRNOG00000019322
NOTCH4	Notch homolog 4 (Drosophila)	others	ENSG00000204301	ENSAMEG00000002549	ENSPTRG00000034379	ENSCAFG00000000791	ENSFCAG00000004531	ENSBTAG00000005402	ENSECAG00000012302	ENSMUSG00000015468	ENSRNOG00000000442
NPAS2	neuronal PAS domain protein 2	others	ENSG00000170485		ENSPTRG00000012287	ENSCAFG00000002223	ENSFCAG00000005306	ENSBTAG00000019697	ENSECAG00000000171	ENSMUSG00000026077	ENSRNOG00000013408
NPY	neuropeptide Y	appetite	ENSG00000122585	ENSAMEG00000006179	ENSPTRG00000018992	ENSCAFG00000002801	ENSFCAG00000010966	ENSBTAG00000004503	ENSECAG00000008726	ENSMUSG00000029819	ENSRNOG00000009768
NRXN1	neurexin 1	others	ENSG00000179915	ENSAMEG00000013969	ENSPTRG00000006590	ENSCAFG00000023424	ENSFCAG00000009031	ENSBTAG00000024021	ENSECAG00000009451	ENSMUSG00000024109	ENSRNOG00000027796
NTRK2	neurotrophic tyrosine kinase, receptor, type 2	other hormone,growth factors, and their receptors	ENSG00000148053	ENSAMEG00000003994	ENSPTRG00000021064	ENSCAFG00000024537	ENSFCAG00000009081	ENSBTAG00000010647	ENSECAG00000011815	ENSMUSG00000055254	ENSRNOG00000018839
NTRK3	neurotrophic tyrosine kinase, receptor, type 3	other hormone,growth factors, and their receptors	ENSG00000140538	ENSAMEG00000012765	ENSPTRG00000007418	ENSCAFG00000011457	ENSFCAG00000014965	ENSBTAG00000011213	ENSECAG00000012510	ENSMUSG00000059146	ENSRNOG00000018674
OPRD1	opioid receptor, delta 1	other hormone,growth factors, and their receptors	ENSG00000116329	ENSAMEG00000011437	ENSPTRG00000000440	ENSCAFG00000011689	ENSFCAG00000012447	ENSBTAG00000003202	ENSECAG00000022616	ENSMUSG00000050511	ENSRNOG00000010531
OPRK1	opioid receptor, kappa 1	other hormone,growth factors, and their receptors	ENSG00000082556	ENSAMEG00000000914	ENSPTRG00000020248	ENSCAFG00000006891	ENSFCAG00000013774	ENSBTAG00000000914	ENSECAG00000014442	ENSMUSG00000025905	ENSRNOG00000007647
OPRM1	opioid receptor, mu 1	other hormone,growth factors, and their receptors	ENSG00000112038	ENSAMEG00000010364	ENSPTRG00000018723	ENSCAFG00000000556	ENSFCAG00000005359	ENSBTAG00000019719	ENSECAG00000013458	ENSMUSG00000000766	ENSRNOG00000018191
P2RX7	purinergic receptor P2X, ligand-gated ion channel, 7	others	ENSG00000089041	ENSAMEG00000014102	ENSPTRG00000005554	ENSCAFG00000008401	ENSFCAG00000012451	ENSBTAG00000008948	ENSECAG00000009949	ENSMUSG00000029468	ENSRNOG00000001296
PAH	phenylalanine hydroxylase	others	ENSG00000171759	ENSAMEG00000006404	ENSPTRG00000005364	ENSCAFG00000007310	ENSFCAG00000008519	ENSBTAG00000012794	ENSECAG00000019047	ENSMUSG00000020051	ENSRNOG00000004302
PAWR	PRKC, apoptosis, WT1, regulator	others	ENSG00000177425	ENSAMEG00000013370	ENSPTRG00000005250	ENSCAFG00000005772		ENSBTAG00000043949	ENSECAG00000019505	ENSMUSG00000035873	ENSRNOG00000005917
PDYN	prodynorphin	appetite	ENSG00000101327	ENSAMEG00000011468	ENSPTRG00000013172	ENSCAFG00000006748	ENSFCAG00000003557	ENSBTAG00000034258	ENSECAG00000007241	ENSMUSG00000027400	ENSRNOG00000026036
MCH	pro-melanin-concentrating hormone	appetite	ENSG00000183395	ENSAMEG00000006389	ENSPTRG00000005361	ENSCAFG00000007297	ENSFCAG00000015271	ENSBTAG00000034471	ENSECAG00000005866	ENSMUSG00000035383	ENSRNOG00000004632
PNMT	phenylethanolamine N-methyltransferase	norepinephrine	ENSG00000141744	ENSAMEG00000010030	ENSPTRG00000009098	ENSCAFG00000016368	ENSFCAG00000009901	ENSBTAG00000011731	ENSECAG00000010548	ENSMUSG00000038216
SK3	potassium intermediate/small conductance calcium-activated channel, subfamily N, member 3	others	ENSG00000143603	ENSAMEG00000011569	ENSPTRG00000001392	ENSCAFG00000017167	ENSFCAG00000001342	ENSBTAG00000018249	ENSECAG00000018199	ENSMUSG00000000794	ENSRNOG00000020706
SULT1A3	sulfotransferase family, cytosolic, 1A, phenol-preferring, member 3	others	ENSG00000213599	ENSAMEG00000015358	ENSPTRG00000023667	ENSCAFG00000017122	ENSFCAG00000012299	ENSBTAG00000008635	ENSECAG00000021518
TH	tyrosine hydroxylase	dopamine	ENSG00000180176	ENSAMEG00000002179	ENSPTRG00000003173	ENSCAFG00000010099	ENSFCAG00000006939	ENSBTAG00000026768	ENSECAG00000024625	ENSMUSG00000000214	ENSRNOG00000020410
ALDH2	aldehyde dehydrogenase 2 family (mitochondrial)	dopamine/norepinephrine	ENSG00000111275	ENSAMEG00000013664	ENSPTRG00000005463	ENSCAFG00000008683	ENSFCAG00000004143	ENSBTAG00000008743	ENSECAG00000017673	ENSMUSG00000029455	ENSRNOG00000001344
ALDH1A1	aldehyde dehydrogenase 1 family, member A1	dopamine/norepinephrine	ENSG00000165092		ENSPTRG00000021023	ENSCAFG00000001791	ENSFCAG00000009133	ENSBTAG00000008103	ENSECAG00000019343	ENSMUSG00000053279	ENSRNOG00000017619
ALDH1B1	aldehyde dehydrogenase 1 family, member B1	dopamine/norepinephrine	ENSG00000137124	ENSAMEG00000018686	ENSPTRG00000020956	ENSCAFG00000002400	ENSFCAG00000002741	ENSBTAG00000020385	ENSECAG00000026817	ENSMUSG00000035561	ENSRNOG00000011497
ALDH1A2	aldehyde dehydrogenase 1 family, member A2	dopamine/norepinephrine	ENSG00000128918	ENSAMEG00000010535	ENSPTRG00000007113	ENSCAFG00000016466	ENSFCAG00000011047	ENSBTAG00000010119	ENSECAG00000014750	ENSMUSG00000013584	ENSRNOG00000016042
ALDH4A1	aldehyde dehydrogenase 4 family, member A1	dopamine/norepinephrine	ENSG00000159423	ENSAMEG00000002838	ENSPTRG00000000255	ENSCAFG00000015468	ENSFCAG00000008767	ENSBTAG00000030335	ENSECAG00000011852	ENSMUSG00000028737	ENSRNOG00000042920
ALDH5A1	aldehyde dehydrogenase 5 family, member A1	dopamine/norepinephrine	ENSG00000112294	ENSAMEG00000010261	ENSPTRG00000017776	ENSCAFG00000010366	ENSFCAG00000011094	ENSBTAG00000021902	ENSECAG00000020590	ENSMUSG00000035936	ENSRNOG00000023538
ALDH3A1	aldehyde dehydrogenase 3 family, memberA1	dopamine/norepinephrine	ENSG00000108602	ENSAMEG00000004389	ENSPTRG00000008874	ENSCAFG00000018146	ENSFCAG00000005186	ENSBTAG00000021113	ENSECAG00000009407	ENSMUSG00000019102	ENSRNOG00000002331
ALDH3B1	aldehyde dehydrogenase 3 family, member B1	dopamine/norepinephrine	ENSG00000006534						ENSECAG00000007907	ENSMUSG00000024885	ENSRNOG00000017512
ALDH1L1	aldehyde dehydrogenase 1 family, member L1	dopamine/norepinephrine	ENSG00000144908	ENSAMEG00000006384	ENSPTRG00000015328	ENSCAFG00000003792	ENSFCAG00000001776	ENSBTAG00000014470	ENSECAG00000021048	ENSMUSG00000030088
ALDH6A1	aldehyde dehydrogenase 6 family, member A1	dopamine/norepinephrine	ENSG00000119711	ENSAMEG00000018257	ENSPTRG00000006531	ENSCAFG00000016901	ENSFCAG00000006202	ENSBTAG00000018469	ENSECAG00000009453	ENSMUSG00000021238	ENSRNOG00000011419
ALDH1L2	aldehyde dehydrogenase 1 family, member L2	dopamine/norepinephrine	ENSG00000136010	ENSAMEG00000006782	ENSPTRG00000005382	ENSCAFG00000001911	ENSFCAG00000001459	ENSBTAG00000006326	ENSECAG00000023888	ENSMUSG00000020256	ENSRNOG00000008586
ALDH7A1	aldehyde dehydrogenase 7 family, member A1	dopamine/norepinephrine	ENSG00000164904	ENSAMEG00000009988	ENSPTRG00000017185	ENSCAFG00000000588	ENSFCAG00000011621	ENSBTAG00000009646	ENSECAG00000010547	ENSMUSG00000053644	ENSRNOG00000014645
ALDH18A1	aldehyde dehydrogenase 18 family, member A1	dopamine/norepinephrine	ENSG00000059573	ENSAMEG00000015971	ENSPTRG00000002785	ENSCAFG00000008339	ENSFCAG00000001422	ENSBTAG00000011832	ENSECAG00000016847	ENSMUSG00000025007	ENSRNOG00000015267
ALDH3A2	aldehyde dehydrogenase 3 family, member A2	dopamine/norepinephrine	ENSG00000072210	ENSAMEG00000004270	ENSPTRG00000008872	ENSCAFG00000018166	ENSFCAG00000005180	ENSBTAG00000039161	ENSECAG00000011403	ENSMUSG00000010025	ENSRNOG00000002342
ALDH9A1	aldehyde dehydrogenase 9 family, member A1	dopamine/norepinephrine	ENSG00000143149	ENSAMEG00000006688	ENSPTRG00000001617	ENSCAFG00000013422	ENSFCAG00000004312	ENSBTAG00000017852	ENSECAG00000012770	ENSMUSG00000026687	ENSRNOG00000004027
ALDH3B2	aldehyde dehydrogenase 3 family, member B2	dopamine/norepinephrine	ENSG00000132746	ENSAMEG00000001102	ENSPTRG00000003974	ENSCAFG00000011171			ENSECAG00000000896	ENSMUSG00000075296	ENSRNOG00000029789
ALDH1A3	aldehyde dehydrogenase 1 family, member A3	dopamine/norepinephrine	ENSG00000184254	ENSAMEG00000014337	ENSPTRG00000007508	ENSCAFG00000010617	ENSFCAG00000010734	ENSBTAG00000009125	ENSECAG00000008871	ENSMUSG00000015134	ENSRNOG00000013028
ALDH16A1	aldehyde dehydrogenase 16 family, member A1	dopamine/norepinephrine	ENSG00000161618	ENSAMEG00000014055	ENSPTRG00000011296	ENSCAFG00000003649	ENSFCAG00000009193	ENSBTAG00000000330	ENSECAG00000023437	ENSMUSG00000007833	ENSRNOG00000020623
ALDH8A1	aldehyde dehydrogenase 8 family, member A1	dopamine/norepinephrine	ENSG00000118514	ENSAMEG00000009730	ENSPTRG00000018629	ENSCAFG00000000221	ENSFCAG00000001809	ENSBTAG00000007975	ENSECAG00000021674	ENSMUSG00000037542	ENSRNOG00000014907
